# Supplementary material for: Factors Associated with Medication Noncompliance in Dogs in New Zealand
Source: Animals (Basel). 2024 Sep 3;14(17):2557. doi: 10.3390/ani14172557 (PMC11394019; doi:10.3390/ani14172557)
Supplement: Supplementary file 1 [file animals-14-02557-s001.zip]

Archive with 1 entries (1 files):
- animals-3159196-supplementary.pdf
